# Supplementary material for: Comparative Evaluation of the Cytotoxicity of Doxorubicin in BT-20 Triple-Negative Breast Carcinoma Monolayer and Spheroid Cultures
Source: Biomedicines. 2023 May 19;11(5):1484. doi: 10.3390/biomedicines11051484 (PMC10216410; doi:10.3390/biomedicines11051484)
Supplement: Supplementary file 1 [file biomedicines-11-01484-s001.zip]

Archive with 1 entries (1 files):
- biomedicines-2318251-supplementary.pdf
